# Supplementary material for: Health Equity Implications of the COVID-19 Lockdown and Visitation Strategies in Long-Term Care Homes in Ontario: A Mixed Method Study
Source: Int J Environ Res Public Health. 2022 Apr 2;19(7):4275. doi: 10.3390/ijerph19074275 (PMC8998692; doi:10.3390/ijerph19074275)
Supplement: Supplementary file 1 [file ijerph-19-04275-s001.zip]

Archive with 4 entries (4 files):
- Supplementary material S1.pdf
- Supplementary material S2.pdf
- Supplementary material S3.pdf
- Supplementary material S4.pdf
